# Supplementary material for: Regulatory and sequence evolution in response to selection for improved associative learning ability in Nasonia vitripennis
Source: BMC Genomics. 2018 Dec 10;19:892. doi: 10.1186/s12864-018-5310-9 (PMC6288879; doi:10.1186/s12864-018-5310-9)
Supplement: Supplementary file 1 — Table S1. Sequencing information for each of the eight pooled genomic DNA libraries. (XLSX 9 kb) [file 12864_2018_5310_MOESM1_ESM.xlsx]

## Sheet: Sheet1
selection line	raw read counts (pairs)	reads mapped (%)	coverage
control A	78049668	92.8	58.7
control B	51599660	92.4	38.8
control C	42713272	92.6	31.8
control D	135357759	93.6	102.6
selected A	81522483	93.2	61.4
selected B	37348634	92.6	27.9
selected C	33397558	93.1	25.1
selected D	162382912	85.6	138.9
